# Supplementary material for: Role of the Psi Packaging Signal and Dimerization Initiation Sequence in the Organization of Rous Sarcoma Virus Gag-gRNA Co-Condensates
Source: Viruses. 2025 Jan 13;17(1):97. doi: 10.3390/v17010097 (PMC11769450; doi:10.3390/v17010097)
Supplement: Supplementary file 1 [file viruses-17-00097-s001.zip]

Archive with 1 entries (1 files):
- viruses-3381771-supplementary.pdf
